# Supplementary material for: New taxonomic data on the genus Ypsolopha Latreille (Lepidoptera, Ypsolophidae) with descriptions of two new species from the Russian Far East
Source: Zookeys. 2013 Apr 12;(289):25–39. doi: 10.3897/zookeys.289.3905 (PMC3677388; doi:10.3897/zookeys.289.3905)
Supplement: XML Treatment for Ypsolopha costibasella [file zookeys.289.3905-treatment2.xml]

<!DOCTYPE tp:taxon-treatment
  PUBLIC "-//TaxonX//DTD Taxonomic Treatment Publishing DTD v0 20100105//EN" "tax-treatment-NSO.dtd">
<tp:taxon-treatment xmlns:tp="http://www.plazi.org/taxpub"><tp:treatment-meta><mixed-citation publication-type="journal"><person-group><name><surname>Ponomarenko</surname><given-names>Margarita G.</given-names></name><name><surname>Zinchenko</surname><given-names>Yuliya N.</given-names></name></person-group><article-title>New taxonomic data on the genus 
                    <italic>Ypsolopha</italic> Latreille (Lepidoptera, Ypsolophidae) with descriptions of two new species from the Russian Far East</article-title><source>Zookeys</source><day>12</day><month>4</month><year>2013</year><volume>2013</volume><issue>289</issue><fpage>25</fpage><lpage>39</lpage><pub-id pub-id-type="doi">10.3897/zookeys.289.3905</pub-id></mixed-citation></tp:treatment-meta><tp:nomenclature><tp:taxon-name>
                            <tp:taxon-name-part taxon-name-part-type="genus">Ypsolopha</tp:taxon-name-part>
                            <tp:taxon-name-part taxon-name-part-type="species">costibasella</tp:taxon-name-part>
                        <object-id xmlns:xlink="http://www.w3.org/1999/xlink" xlink:type="simple">http://species-id.net/wiki/Ypsolopha_costibasella</object-id>
								</tp:taxon-name><tp:taxon-authority>Caradja, 1939</tp:taxon-authority><xref ref-type="fig" rid="F1">Figs 2</xref><xref ref-type="fig" rid="F2">, 9</xref><tp:nomenclature-citation-list><tp:nomenclature-citation><tp:taxon-name>Cerostoma costibasella</tp:taxon-name><comment> Caradja, 1939: 14; type locality: Mien–Shan, Shanxi, China.</comment></tp:nomenclature-citation><tp:nomenclature-citation><tp:taxon-name>Ypsolophus ulingensis</tp:taxon-name><comment> Yang, 1977: 106, figs. 6, 7; type locality: Lingwushan, Hebei, China; <bold>syn. n</bold>.</comment></tp:nomenclature-citation></tp:nomenclature-citation-list></tp:nomenclature><tp:treatment-sec sec-type="Material examined"><title>Material examined:</title><p><bold>Type.</bold> Paralectotype of <italic><tp:taxon-name>Cerostoma costibasella</tp:taxon-name></italic>: ♀, [China], “Mien–Shan (prov. Shansi), Obere Höhe ca. 2000 m 9.7.1937. H. Höne”, “allolectotype of <italic><tp:taxon-name>Cerostoma costibasella</tp:taxon-name></italic> Car.” (designated by A. Popescu–Gorj) (MGAB).</p><!--PageBreak--><!--PageBreak--></tp:treatment-sec><tp:treatment-sec sec-type="Additional material"><title>Additional material.</title><p>Russia. Primorskii krai: 1♂, 20 km SE Ussuriysk, Gornotaezhnoe, <named-content xmlns:xlink="http://www.w3.org/1999/xlink" content-type="dwc:verbatimCoordinates" xlink:type="simple">43°41'42"N, 132°09'24"E</named-content>, 21 July 1994, gen. slide Yps.–40 MP; 3♂, 2♀, Chuguevskii distr., 39 km E Yasnoe, Snezhnaya Mt., altitude 1230 m, <named-content xmlns:xlink="http://www.w3.org/1999/xlink" content-type="dwc:verbatimCoordinates" xlink:type="simple">43°42'56"N, 134°26'15"E</named-content>, 31 July–1 August 2012, M. Ponomarenko leg. (IBSS).</p></tp:treatment-sec><tp:treatment-sec sec-type="Distribution"><title>Distribution.</title><p>China (Beijing, Hebei, Shanxi), Russia (Far East, first record).</p></tp:treatment-sec><tp:treatment-sec sec-type="Remarks"><title>Remarks.</title><p>The lectotype of <italic><tp:taxon-name>Cerostoma costibasella</tp:taxon-name></italic> Caradja, which was designated, together with an allolectotype, by <xref ref-type="bibr" rid="B16">Popescu-Gorj (1992)</xref>, has not been found in MGAB, Bucharest. According to its label the ‘allolectotype’ was collected in the same locality as the lectotype but two days earlier. Certainly the allolectotype is conspecific with the lectotype as indicated by the unique wide lemon yellow costal fascia in the basal half of the forewing. This character was mentioned in the original description by A. <xref ref-type="bibr" rid="B4">Caradja (1939)</xref>: “ ... ein breiter zitronengelber Kostalstreifen von Basis bis 1/2 ...”. Recently the type of <italic><tp:taxon-name>Ypsolopha ulingensis</tp:taxon-name></italic> Yang was studied and illustrated by <xref ref-type="bibr" rid="B20">Sohn (2011)</xref> and found to be identical in wing pattern with <italic><tp:taxon-name>Ypsolopha costibasella</tp:taxon-name></italic>, which was described from the neighbouring province of Shanxi and also from the mountains. An additional series of specimens of both sexes was collected in the Russian Far East on Mt. Snezhnaya. Their wing pattern is identical with that in <italic><tp:taxon-name>Ypsolopha costibasella</tp:taxon-name></italic> and <italic><tp:taxon-name>Ypsolopha ulingensis</tp:taxon-name></italic>, and their male and female genitalia agree with those of the latter illustrated by <xref ref-type="bibr" rid="B20">Sohn (2011)</xref>. <italic><tp:taxon-name>Ypsolopha ulingensis</tp:taxon-name></italic> Yang is therefore considered to be a junior subjective synonym of <italic>costibasella</italic> Caradja.</p></tp:treatment-sec><tp:treatment-sec><!--Section generated to contain objects referenced in tp:taxon-treatment.--><fig id="F1" position="float" orientation="portrait"><label>Figures 1–6.</label><caption><p>Adults of <italic><tp:taxon-name>Ypsolopha</tp:taxon-name></italic> spp. <bold>1</bold> <italic><tp:taxon-name>Ypsolopha asperella</tp:taxon-name></italic>, lectotype, Russia <bold>1a</bold> ditto, labels <bold>2</bold> <italic><tp:taxon-name>Ypsolopha costibasella</tp:taxon-name></italic>, allolectotype, China (photo by Mr. George Nazareanu, MGAB) <bold>2a</bold> ditto, labels <bold>3</bold> <italic><tp:taxon-name>Ypsolopha nigrofasciata</tp:taxon-name></italic>, Russia <bold>4</bold> <italic><tp:taxon-name>Ypsolopha nigrimaculata</tp:taxon-name></italic>, Russia <bold>5</bold> <italic><tp:taxon-name>Ypsolopha melanofuscella</tp:taxon-name></italic> <bold>sp. n.</bold>, holotype, Russia <bold>6</bold> <italic><tp:taxon-name>Ypsolopha straminella</tp:taxon-name></italic> <bold>sp. n.</bold>, holotype, Russia.</p></caption><graphic xmlns:xlink="http://www.w3.org/1999/xlink" xlink:href="ZooKeys-289-025-g001.jpg" position="float" orientation="portrait" xlink:type="simple"/></fig><fig id="F2" position="float" orientation="portrait"><label>Figures 7–12.</label><caption><p>Male genitalia of <italic><tp:taxon-name>Ypsolopha</tp:taxon-name></italic> spp., ventral view. <bold>7</bold> <italic><tp:taxon-name>Ypsolopha asperella</tp:taxon-name></italic>, lectotype, Russia <bold>8 a–f</bold> <italic><tp:taxon-name>Ypsolopha asperella</tp:taxon-name></italic>, distal part of aedeagus: <bold>a</bold> lectotype, Irkutsk, South Siberia <bold>b</bold> specimen from Gornotaezhnoe, Russian Far East <bold>c</bold> specimen from Sankt-Petersburg, European part of Russia <bold>d</bold> specimen from Sakhalin, Russian Far East <bold>e</bold> specimen from Vitebsk, Belorussia <bold>f</bold> specimen from Anisimovka, Russian Far East <bold>9</bold> <italic><tp:taxon-name>Ypsolopha costibasella</tp:taxon-name></italic>, Russia <bold>10</bold> <italic><tp:taxon-name>Ypsolopha nigrofasciata</tp:taxon-name></italic>, Russia <bold>11</bold> <italic><tp:taxon-name>Ypsolopha melanofuscella</tp:taxon-name></italic> <bold>sp. n.</bold>, holotype, Russia <bold>12</bold> <italic><tp:taxon-name>Ypsolopha straminella</tp:taxon-name></italic> <bold>sp. n.</bold>, holotype, Russia. Aedeagus in lateral view. Scale 0,2 mm. <bold><italic>al</italic></bold> apical lobes <bold><italic>ad</italic></bold> apical denticles <bold><italic>pd</italic></bold> preapical denticles.</p></caption><graphic xmlns:xlink="http://www.w3.org/1999/xlink" xlink:href="ZooKeys-289-025-g002.jpg" position="float" orientation="portrait" xlink:type="simple"/></fig></tp:treatment-sec><ref-list><ref id="B16"><mixed-citation xmlns:xlink="http://www.w3.org/1999/xlink" xlink:type="simple"><person-group><name name-style="western"><surname>Popescu-Gorj</surname><given-names>A</given-names></name></person-group> (<year>1992</year>)<article-title> Le catalogue des types de Lépidoptères gardés dans les collections du Muséum d’Histoire Naturelle “Grigore Antipa” (Bucarest) (Fam. Micropterigidae-Pterophoridae).</article-title><source>Travaux du Muséum national d’histoire naturelle “Grigore Antipa” </source><volume>32</volume>: <fpage>131</fpage>-<lpage>184</lpage>.</mixed-citation></ref><ref id="B4"><mixed-citation xmlns:xlink="http://www.w3.org/1999/xlink" xlink:type="simple"><person-group><name name-style="western"><surname>Caradja</surname><given-names>A</given-names></name></person-group> (<year>1939</year>)<article-title> Materialien zu einer Mikrolepidopterenfauna des Mienshan, Provinz Shansi, China.</article-title><source>Deutsche Entomologische Zeitschrift Iris </source><volume>53</volume>: <fpage>1</fpage>-<lpage>15</lpage>.</mixed-citation></ref><ref id="B20"><mixed-citation xmlns:xlink="http://www.w3.org/1999/xlink" xlink:type="simple"><person-group><name name-style="western"><surname>Sohn</surname><given-names>JC</given-names></name></person-group> (<year>2011</year>)<article-title> Reexamination of three <italic>Ypsolopha</italic> (Lepidoptera: Ypsolophidae) described by Yang (1977).</article-title><source>Japan Heterocerists’ Journal </source><volume>259</volume>: <fpage>225</fpage>-<lpage>227</lpage>.</mixed-citation></ref></ref-list></tp:taxon-treatment>
