# Supplementary material for: New taxonomic data on the genus Ypsolopha Latreille (Lepidoptera, Ypsolophidae) with descriptions of two new species from the Russian Far East
Source: Zookeys. 2013 Apr 12;(289):25–39. doi: 10.3897/zookeys.289.3905 (PMC3677388; doi:10.3897/zookeys.289.3905)
Supplement: XML Treatment for Ypsolopha nigrofasciata [file zookeys.289.3905-treatment3.xml]

<!DOCTYPE tp:taxon-treatment
  PUBLIC "-//TaxonX//DTD Taxonomic Treatment Publishing DTD v0 20100105//EN" "tax-treatment-NSO.dtd">
<tp:taxon-treatment xmlns:tp="http://www.plazi.org/taxpub"><tp:treatment-meta><mixed-citation publication-type="journal"><person-group><name><surname>Ponomarenko</surname><given-names>Margarita G.</given-names></name><name><surname>Zinchenko</surname><given-names>Yuliya N.</given-names></name></person-group><article-title>New taxonomic data on the genus 
                    <italic>Ypsolopha</italic> Latreille (Lepidoptera, Ypsolophidae) with descriptions of two new species from the Russian Far East</article-title><source>Zookeys</source><day>12</day><month>4</month><year>2013</year><volume>2013</volume><issue>289</issue><fpage>25</fpage><lpage>39</lpage><pub-id pub-id-type="doi">10.3897/zookeys.289.3905</pub-id></mixed-citation></tp:treatment-meta><tp:nomenclature><tp:taxon-name>
                            <tp:taxon-name-part taxon-name-part-type="genus">Ypsolopha</tp:taxon-name-part>
                            <tp:taxon-name-part taxon-name-part-type="species">nigrofasciata</tp:taxon-name-part>
                        <object-id xmlns:xlink="http://www.w3.org/1999/xlink" xlink:type="simple">http://species-id.net/wiki/Ypsolopha_nigrofasciata</object-id>
								</tp:taxon-name><tp:taxon-authority>Yang, 1977</tp:taxon-authority><xref ref-type="fig" rid="F1">Figs 3</xref><xref ref-type="fig" rid="F2">, 10</xref><tp:nomenclature-citation-list><tp:nomenclature-citation><tp:taxon-name>Ypsolophus nigrofasciatus</tp:taxon-name><comment> Yang, 1977: 105, fig. 5; type locality: Lingwushan Mt., Hebei, China.</comment></tp:nomenclature-citation><tp:nomenclature-citation><tp:taxon-name>Ypsolopha nigrofasciata</tp:taxon-name><comment>: <xref ref-type="bibr" rid="B21">Sohn et al. 2010</xref>: 24.</comment></tp:nomenclature-citation></tp:nomenclature-citation-list></tp:nomenclature><tp:treatment-sec sec-type="Material examined"><title>Material examined.</title><p>Russia. Primorskii krai: 2♂, Shkotovskii distr., Berezovyi stream, 6 km S Anisimovka, altitude 450 m, <named-content xmlns:xlink="http://www.w3.org/1999/xlink" content-type="dwc:verbatimCoordinates" xlink:type="simple">43°07'28"N, 132°47'44"E</named-content>, 24 August 2002, M. Ponomarenko leg., gen. slide Yps.–81 MP (IBSS).</p></tp:treatment-sec><tp:treatment-sec sec-type="Diagnosis"><title>Diagnosis.</title><p>In the male genitalia <italic><tp:taxon-name>Ypsolopha nigrofasciata</tp:taxon-name></italic> Yang resembles <italic><tp:taxon-name>Ypsolopha yasudai</tp:taxon-name></italic> Moriuti, 1977 in the valva bearing a knob at two-thirds of costal margin, a wide rounded excavation between the anterior lobes of the tegumen, medially prominent posterior margin of the uncus and two cornuti of less than one-half the length of the aedeagus.</p><p><italic><tp:taxon-name>Ypsolopha nigrofasciata</tp:taxon-name></italic> is distinguished by the distinctly constricted median plate of the gnathos with dilated proximal part, the distally conical anterior lobes of the tegumen and the straight basal third of the aedeagus. The forewing is characterized by the longitudinal brown median fascia and the white costal and greyish anal areas (<xref ref-type="fig" rid="F1">Fig. 3</xref>). In <italic><tp:taxon-name>Ypsolopha yasudai</tp:taxon-name></italic> the median plate of the gnathos has parallel margins, the anterior lobes of the tegumen are broadly rounded distally and the aedeagus is gently arched.</p><!--PageBreak--></tp:treatment-sec><tp:treatment-sec sec-type="Male genitalia"><title>Male genitalia</title><p>(<xref ref-type="fig" rid="F2">Fig. 10</xref>). Uncus 0.6 times width of vinculum, with triangular projection on posterior margin; socii long, setose, 2.3 times length of median plate of gnathos, tapering towards pointed apex, slightly sinuous. Gnathos constricted just before dilated part of median plate, median plate 0.4 times width of uncus. Tegumen with rounded emargination between anterior lobes, reaching one-half length of tegumen; anterior lobes distally conical. Valva obovate, rounded distally, widest at distal 1/3, considerably narrowed towards base, with distinct knob on costal margin at 2/3 of valvar length; costa relatively narrow, reaching 1/6 length of valva; saccular area one-half width of costa , reaching apex of valva. Vinculum band–like, arched laterally, narrow saccus with parallel margins, slightly shorter than socii. Aedeagus almost straight in basal third and gently arched at middle; coecum about 1/9 length of aedeagus; two cornuti less than one-half length of aedeagus.</p></tp:treatment-sec><tp:treatment-sec sec-type="Distribution"><title>Distribution.</title><p>China (Hebei),Russia (Far East,first record).</p></tp:treatment-sec><tp:treatment-sec><!--Section generated to contain objects referenced in tp:taxon-treatment.--><fig id="F1" position="float" orientation="portrait"><label>Figures 1–6.</label><caption><p>Adults of <italic><tp:taxon-name>Ypsolopha</tp:taxon-name></italic> spp. <bold>1</bold> <italic><tp:taxon-name>Ypsolopha asperella</tp:taxon-name></italic>, lectotype, Russia <bold>1a</bold> ditto, labels <bold>2</bold> <italic><tp:taxon-name>Ypsolopha costibasella</tp:taxon-name></italic>, allolectotype, China (photo by Mr. George Nazareanu, MGAB) <bold>2a</bold> ditto, labels <bold>3</bold> <italic><tp:taxon-name>Ypsolopha nigrofasciata</tp:taxon-name></italic>, Russia <bold>4</bold> <italic><tp:taxon-name>Ypsolopha nigrimaculata</tp:taxon-name></italic>, Russia <bold>5</bold> <italic><tp:taxon-name>Ypsolopha melanofuscella</tp:taxon-name></italic> <bold>sp. n.</bold>, holotype, Russia <bold>6</bold> <italic><tp:taxon-name>Ypsolopha straminella</tp:taxon-name></italic> <bold>sp. n.</bold>, holotype, Russia.</p></caption><graphic xmlns:xlink="http://www.w3.org/1999/xlink" xlink:href="ZooKeys-289-025-g001.jpg" position="float" orientation="portrait" xlink:type="simple"/></fig><fig id="F2" position="float" orientation="portrait"><label>Figures 7–12.</label><caption><p>Male genitalia of <italic><tp:taxon-name>Ypsolopha</tp:taxon-name></italic> spp., ventral view. <bold>7</bold> <italic><tp:taxon-name>Ypsolopha asperella</tp:taxon-name></italic>, lectotype, Russia <bold>8 a–f</bold> <italic><tp:taxon-name>Ypsolopha asperella</tp:taxon-name></italic>, distal part of aedeagus: <bold>a</bold> lectotype, Irkutsk, South Siberia <bold>b</bold> specimen from Gornotaezhnoe, Russian Far East <bold>c</bold> specimen from Sankt-Petersburg, European part of Russia <bold>d</bold> specimen from Sakhalin, Russian Far East <bold>e</bold> specimen from Vitebsk, Belorussia <bold>f</bold> specimen from Anisimovka, Russian Far East <bold>9</bold> <italic><tp:taxon-name>Ypsolopha costibasella</tp:taxon-name></italic>, Russia <bold>10</bold> <italic><tp:taxon-name>Ypsolopha nigrofasciata</tp:taxon-name></italic>, Russia <bold>11</bold> <italic><tp:taxon-name>Ypsolopha melanofuscella</tp:taxon-name></italic> <bold>sp. n.</bold>, holotype, Russia <bold>12</bold> <italic><tp:taxon-name>Ypsolopha straminella</tp:taxon-name></italic> <bold>sp. n.</bold>, holotype, Russia. Aedeagus in lateral view. Scale 0,2 mm. <bold><italic>al</italic></bold> apical lobes <bold><italic>ad</italic></bold> apical denticles <bold><italic>pd</italic></bold> preapical denticles.</p></caption><graphic xmlns:xlink="http://www.w3.org/1999/xlink" xlink:href="ZooKeys-289-025-g002.jpg" position="float" orientation="portrait" xlink:type="simple"/></fig></tp:treatment-sec><ref-list><ref id="B21"><mixed-citation xmlns:xlink="http://www.w3.org/1999/xlink" xlink:type="simple"><person-group><name name-style="western"><surname>Sohn</surname><given-names>JC</given-names></name><name name-style="western"><surname>Ponomarenko</surname><given-names>MG</given-names></name><name name-style="western"><surname>Wu</surname><given-names>CS</given-names></name><name name-style="western"><surname>Han</surname><given-names>HL</given-names></name><name name-style="western"><surname>Wang</surname><given-names>XL</given-names></name></person-group> (<year>2010</year>)<article-title> Description of three new species of <italic>Ypsolopha</italic> Latreille (Lepidoptera: Ypsolophidae) from East Asia with taxonomic and distributional notes on other <italic>Ypsolopha</italic> species.</article-title><source>Zootaxa </source><volume>2511</volume>: <fpage>221</fpage>-<lpage>238</lpage>.</mixed-citation></ref></ref-list></tp:taxon-treatment>
