# Supplementary material for: New taxonomic data on the genus Ypsolopha Latreille (Lepidoptera, Ypsolophidae) with descriptions of two new species from the Russian Far East
Source: Zookeys. 2013 Apr 12;(289):25–39. doi: 10.3897/zookeys.289.3905 (PMC3677388; doi:10.3897/zookeys.289.3905)
Supplement: XML Treatment for Ypsolopha nigrimaculata [file zookeys.289.3905-treatment4.xml]

<!DOCTYPE tp:taxon-treatment
  PUBLIC "-//TaxonX//DTD Taxonomic Treatment Publishing DTD v0 20100105//EN" "tax-treatment-NSO.dtd">
<tp:taxon-treatment xmlns:tp="http://www.plazi.org/taxpub"><tp:treatment-meta><mixed-citation publication-type="journal"><person-group><name><surname>Ponomarenko</surname><given-names>Margarita G.</given-names></name><name><surname>Zinchenko</surname><given-names>Yuliya N.</given-names></name></person-group><article-title>New taxonomic data on the genus 
                    <italic>Ypsolopha</italic> Latreille (Lepidoptera, Ypsolophidae) with descriptions of two new species from the Russian Far East</article-title><source>Zookeys</source><day>12</day><month>4</month><year>2013</year><volume>2013</volume><issue>289</issue><fpage>25</fpage><lpage>39</lpage><pub-id pub-id-type="doi">10.3897/zookeys.289.3905</pub-id></mixed-citation></tp:treatment-meta><tp:nomenclature><tp:taxon-name>
                            <tp:taxon-name-part taxon-name-part-type="genus">Ypsolopha</tp:taxon-name-part>
                            <tp:taxon-name-part taxon-name-part-type="species">nigrimaculata</tp:taxon-name-part>
                        <object-id xmlns:xlink="http://www.w3.org/1999/xlink" xlink:type="simple">http://species-id.net/wiki/Ypsolopha_nigrimaculata</object-id>
								</tp:taxon-name><tp:taxon-authority>Byun et Park, 2001</tp:taxon-authority><xref ref-type="fig" rid="F1">Fig. 4</xref><tp:nomenclature-citation-list><tp:nomenclature-citation><tp:taxon-name>Ypsolopha nigrimaculatus</tp:taxon-name><comment> Byun et Park, 2001: 2; type locality: Gyebangsan Mt., Prov. Gangwon, Korea.</comment></tp:nomenclature-citation><tp:nomenclature-citation><tp:taxon-name>Ypsolopha nigrimaculata</tp:taxon-name><comment>: <xref ref-type="bibr" rid="B21">Sohn et al. 2010</xref>: 24.</comment></tp:nomenclature-citation></tp:nomenclature-citation-list></tp:nomenclature><tp:treatment-sec sec-type="Material examined"><title>Material examined:</title><p>Russia. Primorskii krai: 2♂, 3♀, Khasanskii distr., 14 km SW Slavyanka, Ryazanovka, <named-content xmlns:xlink="http://www.w3.org/1999/xlink" content-type="dwc:verbatimCoordinates" xlink:type="simple">42°47'36"N, 131°15'06"E</named-content>, 16 August 2010, M. Ponomarenko leg. (IBSS).</p></tp:treatment-sec><tp:treatment-sec sec-type="Distribution"><title>Distribution.</title><p>Russia (Far East,first record), Korea.</p></tp:treatment-sec><tp:treatment-sec sec-type="Remarks"><title>Remarks.</title><p>This species was previously known only from South Korea. A series of five specimens was collected for the first time in the southernmost part of Primorskii krai.</p></tp:treatment-sec><tp:treatment-sec><!--Section generated to contain objects referenced in tp:taxon-treatment.--><fig id="F1" position="float" orientation="portrait"><label>Figures 1–6.</label><caption><p>Adults of <italic><tp:taxon-name>Ypsolopha</tp:taxon-name></italic> spp. <bold>1</bold> <italic><tp:taxon-name>Ypsolopha asperella</tp:taxon-name></italic>, lectotype, Russia <bold>1a</bold> ditto, labels <bold>2</bold> <italic><tp:taxon-name>Ypsolopha costibasella</tp:taxon-name></italic>, allolectotype, China (photo by Mr. George Nazareanu, MGAB) <bold>2a</bold> ditto, labels <bold>3</bold> <italic><tp:taxon-name>Ypsolopha nigrofasciata</tp:taxon-name></italic>, Russia <bold>4</bold> <italic><tp:taxon-name>Ypsolopha nigrimaculata</tp:taxon-name></italic>, Russia <bold>5</bold> <italic><tp:taxon-name>Ypsolopha melanofuscella</tp:taxon-name></italic> <bold>sp. n.</bold>, holotype, Russia <bold>6</bold> <italic><tp:taxon-name>Ypsolopha straminella</tp:taxon-name></italic> <bold>sp. n.</bold>, holotype, Russia.</p></caption><graphic xmlns:xlink="http://www.w3.org/1999/xlink" xlink:href="ZooKeys-289-025-g001.jpg" position="float" orientation="portrait" xlink:type="simple"/></fig></tp:treatment-sec><ref-list><ref id="B21"><mixed-citation xmlns:xlink="http://www.w3.org/1999/xlink" xlink:type="simple"><person-group><name name-style="western"><surname>Sohn</surname><given-names>JC</given-names></name><name name-style="western"><surname>Ponomarenko</surname><given-names>MG</given-names></name><name name-style="western"><surname>Wu</surname><given-names>CS</given-names></name><name name-style="western"><surname>Han</surname><given-names>HL</given-names></name><name name-style="western"><surname>Wang</surname><given-names>XL</given-names></name></person-group> (<year>2010</year>)<article-title> Description of three new species of <italic>Ypsolopha</italic> Latreille (Lepidoptera: Ypsolophidae) from East Asia with taxonomic and distributional notes on other <italic>Ypsolopha</italic> species.</article-title><source>Zootaxa </source><volume>2511</volume>: <fpage>221</fpage>-<lpage>238</lpage>.</mixed-citation></ref></ref-list></tp:taxon-treatment>
