# Supplementary material for: New taxonomic data on the genus Ypsolopha Latreille (Lepidoptera, Ypsolophidae) with descriptions of two new species from the Russian Far East
Source: Zookeys. 2013 Apr 12;(289):25–39. doi: 10.3897/zookeys.289.3905 (PMC3677388; doi:10.3897/zookeys.289.3905)
Supplement: XML Treatment for Ypsolopha melanofuscella [file zookeys.289.3905-treatment5.xml]

<!DOCTYPE tp:taxon-treatment
  PUBLIC "-//TaxonX//DTD Taxonomic Treatment Publishing DTD v0 20100105//EN" "tax-treatment-NSO.dtd">
<tp:taxon-treatment xmlns:tp="http://www.plazi.org/taxpub"><tp:treatment-meta><mixed-citation publication-type="journal"><person-group><name><surname>Ponomarenko</surname><given-names>Margarita G.</given-names></name><name><surname>Zinchenko</surname><given-names>Yuliya N.</given-names></name></person-group><article-title>New taxonomic data on the genus 
                    <italic>Ypsolopha</italic> Latreille (Lepidoptera, Ypsolophidae) with descriptions of two new species from the Russian Far East</article-title><source>Zookeys</source><day>12</day><month>4</month><year>2013</year><volume>2013</volume><issue>289</issue><fpage>25</fpage><lpage>39</lpage><pub-id pub-id-type="doi">10.3897/zookeys.289.3905</pub-id></mixed-citation></tp:treatment-meta><tp:nomenclature><tp:taxon-name>
                            <tp:taxon-name-part taxon-name-part-type="genus">Ypsolopha</tp:taxon-name-part>
                            <tp:taxon-name-part taxon-name-part-type="species">melanofuscella</tp:taxon-name-part>
                        <object-id xmlns:xlink="http://www.w3.org/1999/xlink" xlink:type="simple">urn:lsid:zoobank.org:act:5D69836A-E63A-495D-8F48-8E10F7DAD75A</object-id>
								<object-id xmlns:xlink="http://www.w3.org/1999/xlink" xlink:type="simple">http://species-id.net/wiki/Ypsolopha_melanofuscella</object-id>
								</tp:taxon-name><tp:taxon-status xmlns:xlink="http://www.w3.org/1999/xlink" xlink:type="simple">sp. n.</tp:taxon-status><xref ref-type="fig" rid="F1">Figs 5</xref><xref ref-type="fig" rid="F2">, 11</xref><xref ref-type="fig" rid="F3">, 13</xref></tp:nomenclature><tp:treatment-sec sec-type="Type material"><title>Type material.</title><p><bold>Holotype</bold>: ♂, Russia, Primorskii krai, Ussuriyskii district, Gornotaezhnoe, <named-content xmlns:xlink="http://www.w3.org/1999/xlink" content-type="dwc:verbatimCoordinates" xlink:type="simple">43°41'42"N, 132°09'24"E</named-content>, 28 August 1994, M. Ponomarenko leg., gen. slide Yps.–59 MP (IBSS); labeled by red label with designation “Holotype”. <bold>Paratypes</bold> (9♂, 1♀): Russia, same locality and collector as in holotype, 20 July 1994, gen. slide Yps.–58 (♂) MP; 29 August 1994, 2 October 1994, gen. slide Yps.–56 (♀) MP; 22 <!--PageBreak-->September 1995, gen. slide Yps.–55 (♂) MP; 23 September 1995, gen. slides Yps.–57 (♂) MP, Yps.–60 (♂) MP (IBSS).</p></tp:treatment-sec><tp:treatment-sec sec-type="Diagnosis"><title>Diagnosis.</title><p>Externally the new species is extremely similar to <italic><tp:taxon-name>Ypsolopha atrobrunnella</tp:taxon-name></italic> Ponomarenko et Sohn, 2011. It can easily be distinguished by the smaller size and the genitalia, especially those of the female, the total length of which (measured from the apex of the papillae anales to the bottom of the corpus bursae) is 1.7 times the length of that in related species. The new species also differs in the male genitalia in the narrower anellus and cornuti with the distal needle-like part 1/6<sup>th</sup> the total length of the cornutus (in <italic>atrobrunnella</italic> almost one-half length of the cornutus), in the distally (from 1/2 to 4/5) almost parallel dorsal and ventral margins of the valva (in <italic>atrobrunnella</italic> evenly narrowing towards base from dilation at 4/5); in the female genitalia in the absence of a spinose zone in the ductus bursae (in <italic>atrobrunnella</italic> ductus with a broad band of densely set spines), and a signum with the anterior part wider than the posterior (in <italic>atrobrunnella</italic> the band–like signum dilated posteriorly).</p></tp:treatment-sec><tp:treatment-sec sec-type="Description"><title>Description.</title><p><bold>Adult</bold> (<xref ref-type="fig" rid="F2">Fig. 5</xref>).Head covered with appressed elongated narrow dark brown scales with light tips. Antenna filiform; scape dark brown with light grey pecten; each flagellomere dark brown in basal half, white in distal half. Labial palpus porrect and slightly curved upwards, pointed terminally; mainly covered by dark brown scales with white tips; basal segment ventrally white; second segment dorsally and ventrally white, with brown triangular ventral tuft; third segment as long as second, inner surface pale grey. Thorax and tegula dark brown with violet lustre. Foreleg with femur pale grey; tibia greyish brown; each tarsomere dark brown, distally with narrow white ring. Midleg with light grey femur and greyish brown tibia and tarsus. Hindleg with femur and basal two-thirds of tibia light grey, distal third of tibia and tarsus greyish brown; tibial spurs brown dorsally and white ventrally. Forewing length 7.5–8.0 mm (n = 6), wingspan 16.5–17.3 mm (n = 4), sub-trapezoidal, with falcate, obtuse apex and sinuate termen, dark brown with violet lustre; with weakly visible transverse striation; fringe dark brown. Hindwing dark brownish grey, paler towards base; fringe dark grey.</p><p><bold>Male genitalia</bold> (<xref ref-type="fig" rid="F2">Fig. 11</xref>). Uncus slightly narrower than vinculum, with almost straight posterior margin; socii with long setae, 2.6 times length of median plate of gnathos, tapered towards apex, basal 5/6 with parallel margins, distal part diverging. Gnathos with median plate dilated at middle, about one-half uncus width. Tegumen with dorsal triangular median sclerotization narrowing caudally, divided into pair of anteriorly rounded lobes, dorsal notch about 1/3 length of tegumen. Valva obovate, distally rounded, widest at 4/5, margins almost parallel from 1/2 to 4/5, much narrower towards base; costa very narrow, reaching distal third of valva; saccular area equal in width to costa, about 4/5 length of valva. Vinculum band–like, arched laterally, saccus slightly longer than socii, tapered towards apex. Anellus setose, as wide as basal part of valva. Aedeagus almost straight, with cylindrical apex; coecum 1/6 length of aedeagus, slightly inflated in proximal part and wider than distal part of aedeagus; two long cornuti less than one-half length of aedeagus, each with distal needle–like part of 1/6 length of cornutus.</p><p><!--PageBreak--><bold>Female genitalia</bold> (<xref ref-type="fig" rid="F3">Fig. 13</xref>). Papilla analis semioval, ovipositor telescopic, intersegmental membrane between IX and VIII almost 5.5 times length of VIII. Apophysis posterior slender, almost reaching apex of papilla analis, thickened anteriorly, 3.7 times length of apophysis anterior; apophysis anterior with Y–shaped base, its ventral branch stretching lateroventrally along anterior margin of VIII. Ventral sclerotization of VIII with sinuous anterior margin, in distal 1/3 divided into pair of lobes, bearing long setae on rounded apex. Ostium slightly wider than one-half of segment VIII; an<!--PageBreak-->trum cone–shaped, separated from ductus bursae by colliculum as ring–like sclerotization concave inward dorsally, ventral part of it as narrow band and dorsal one 3 times as wider. Ductus bursae tubular, membranous, 1.4 times length of corpus bursae; bulla seminalis almost length of corpus bursae, with ductus seminalis 1/11 length of bulla seminalis, arising from distal 1/16 of ductus bursae. Corpus bursae ovate, membranous; signum band–like, dilated anteriorly, with two transverse ridges.</p></tp:treatment-sec><tp:treatment-sec sec-type="Distribution"><title>Distribution.</title><p>Russia (south of Far East).</p></tp:treatment-sec><tp:treatment-sec sec-type="Etymology"><title>Etymology.</title><p>The specific name, <italic>melanofuscella</italic>, is derived from two Latin roots <italic>melano</italic>- and <italic>fusc</italic>-, collectively meaning “dark brown”, and refers to the forewing coloration of the new species.</p><fig id="F3" position="float" orientation="portrait"><label>Figures 13, 14.</label><caption><p>Female genitalia of <italic><tp:taxon-name>Ypsolopha</tp:taxon-name></italic> spp., ventral view. <bold>13</bold> <italic><tp:taxon-name>Ypsolopha melanofuscella</tp:taxon-name></italic> <bold>sp. n.</bold>, paratype, Russia <bold>14</bold> <italic><tp:taxon-name>Ypsolopha straminella</tp:taxon-name></italic> <bold>sp. n.</bold>, paratype, Russia. Scale 0,5 mm.</p></caption><graphic xmlns:xlink="http://www.w3.org/1999/xlink" xlink:href="ZooKeys-289-025-g003.jpg" position="float" orientation="portrait" xlink:type="simple"/></fig></tp:treatment-sec><tp:treatment-sec><!--Section generated to contain objects referenced in tp:taxon-treatment.--><fig id="F1" position="float" orientation="portrait"><label>Figures 1–6.</label><caption><p>Adults of <italic><tp:taxon-name>Ypsolopha</tp:taxon-name></italic> spp. <bold>1</bold> <italic><tp:taxon-name>Ypsolopha asperella</tp:taxon-name></italic>, lectotype, Russia <bold>1a</bold> ditto, labels <bold>2</bold> <italic><tp:taxon-name>Ypsolopha costibasella</tp:taxon-name></italic>, allolectotype, China (photo by Mr. George Nazareanu, MGAB) <bold>2a</bold> ditto, labels <bold>3</bold> <italic><tp:taxon-name>Ypsolopha nigrofasciata</tp:taxon-name></italic>, Russia <bold>4</bold> <italic><tp:taxon-name>Ypsolopha nigrimaculata</tp:taxon-name></italic>, Russia <bold>5</bold> <italic><tp:taxon-name>Ypsolopha melanofuscella</tp:taxon-name></italic> <bold>sp. n.</bold>, holotype, Russia <bold>6</bold> <italic><tp:taxon-name>Ypsolopha straminella</tp:taxon-name></italic> <bold>sp. n.</bold>, holotype, Russia.</p></caption><graphic xmlns:xlink="http://www.w3.org/1999/xlink" xlink:href="ZooKeys-289-025-g001.jpg" position="float" orientation="portrait" xlink:type="simple"/></fig><fig id="F2" position="float" orientation="portrait"><label>Figures 7–12.</label><caption><p>Male genitalia of <italic><tp:taxon-name>Ypsolopha</tp:taxon-name></italic> spp., ventral view. <bold>7</bold> <italic><tp:taxon-name>Ypsolopha asperella</tp:taxon-name></italic>, lectotype, Russia <bold>8 a–f</bold> <italic><tp:taxon-name>Ypsolopha asperella</tp:taxon-name></italic>, distal part of aedeagus: <bold>a</bold> lectotype, Irkutsk, South Siberia <bold>b</bold> specimen from Gornotaezhnoe, Russian Far East <bold>c</bold> specimen from Sankt-Petersburg, European part of Russia <bold>d</bold> specimen from Sakhalin, Russian Far East <bold>e</bold> specimen from Vitebsk, Belorussia <bold>f</bold> specimen from Anisimovka, Russian Far East <bold>9</bold> <italic><tp:taxon-name>Ypsolopha costibasella</tp:taxon-name></italic>, Russia <bold>10</bold> <italic><tp:taxon-name>Ypsolopha nigrofasciata</tp:taxon-name></italic>, Russia <bold>11</bold> <italic><tp:taxon-name>Ypsolopha melanofuscella</tp:taxon-name></italic> <bold>sp. n.</bold>, holotype, Russia <bold>12</bold> <italic><tp:taxon-name>Ypsolopha straminella</tp:taxon-name></italic> <bold>sp. n.</bold>, holotype, Russia. Aedeagus in lateral view. Scale 0,2 mm. <bold><italic>al</italic></bold> apical lobes <bold><italic>ad</italic></bold> apical denticles <bold><italic>pd</italic></bold> preapical denticles.</p></caption><graphic xmlns:xlink="http://www.w3.org/1999/xlink" xlink:href="ZooKeys-289-025-g002.jpg" position="float" orientation="portrait" xlink:type="simple"/></fig></tp:treatment-sec></tp:taxon-treatment>
