# Supplementary material for: New taxonomic data on the genus Ypsolopha Latreille (Lepidoptera, Ypsolophidae) with descriptions of two new species from the Russian Far East
Source: Zookeys. 2013 Apr 12;(289):25–39. doi: 10.3897/zookeys.289.3905 (PMC3677388; doi:10.3897/zookeys.289.3905)
Supplement: XML Treatment for Ypsolopha straminella [file zookeys.289.3905-treatment6.xml]

<!DOCTYPE tp:taxon-treatment
  PUBLIC "-//TaxonX//DTD Taxonomic Treatment Publishing DTD v0 20100105//EN" "tax-treatment-NSO.dtd">
<tp:taxon-treatment xmlns:tp="http://www.plazi.org/taxpub"><tp:treatment-meta><mixed-citation publication-type="journal"><person-group><name><surname>Ponomarenko</surname><given-names>Margarita G.</given-names></name><name><surname>Zinchenko</surname><given-names>Yuliya N.</given-names></name></person-group><article-title>New taxonomic data on the genus 
                    <italic>Ypsolopha</italic> Latreille (Lepidoptera, Ypsolophidae) with descriptions of two new species from the Russian Far East</article-title><source>Zookeys</source><day>12</day><month>4</month><year>2013</year><volume>2013</volume><issue>289</issue><fpage>25</fpage><lpage>39</lpage><pub-id pub-id-type="doi">10.3897/zookeys.289.3905</pub-id></mixed-citation></tp:treatment-meta><tp:nomenclature><tp:taxon-name>
                            <tp:taxon-name-part taxon-name-part-type="genus">Ypsolopha</tp:taxon-name-part>
                            <tp:taxon-name-part taxon-name-part-type="species">straminella</tp:taxon-name-part>
                        <object-id xmlns:xlink="http://www.w3.org/1999/xlink" xlink:type="simple">urn:lsid:zoobank.org:act:47D44584-9A15-455C-A278-63D705EF79ED</object-id>
								<object-id xmlns:xlink="http://www.w3.org/1999/xlink" xlink:type="simple">http://species-id.net/wiki/Ypsolopha_straminella</object-id>
								</tp:taxon-name><tp:taxon-status xmlns:xlink="http://www.w3.org/1999/xlink" xlink:type="simple">sp. n.</tp:taxon-status><xref ref-type="fig" rid="F1">Figs 6</xref><xref ref-type="fig" rid="F2">, 12</xref><xref ref-type="fig" rid="F3">, 14</xref></tp:nomenclature><tp:treatment-sec sec-type="Type material"><title>Type material. </title><p><bold>Holotype</bold>: ♂, Russia, Primorskii krai, Khasanskii district, Mramornaya Mt. foot, <named-content xmlns:xlink="http://www.w3.org/1999/xlink" content-type="dwc:verbatimCoordinates" xlink:type="simple">42°34'12"N, 130°48'30"E</named-content>, 31 July –1 August 2003, M. Ponomarenko leg., gen. slide Yps.–62 MP (IBSS); labeled by red label with designation “Holotype”. <bold>Paratypes</bold> (41♂, 27♀): Russia. Amurskaya obl.: 2♂, 1♀, 17 km NNE Blagoveshchensk, altitude 160 m, <named-content xmlns:xlink="http://www.w3.org/1999/xlink" content-type="dwc:verbatimCoordinates" xlink:type="simple">50°24'01"N, 127°40'20"E</named-content>, 19, 20 August 2006, gen. slide Yps.–65 MP (♀); 2♂, 1♀, 15 km SSE Svobodnyi, Malaya Sazanka village vic., <named-content xmlns:xlink="http://www.w3.org/1999/xlink" content-type="dwc:verbatimCoordinates" xlink:type="simple">51°14'03"N, 128°03'54"E</named-content>, altitude 160 m, 21, 22 August 2006; 1♂, Mikhailovskii distr., 17 km NE Mikhailovka, Zavitaya riv., altitude 166 m, <named-content xmlns:xlink="http://www.w3.org/1999/xlink" content-type="dwc:verbatimCoordinates" xlink:type="simple">50°023'23"N, 128°58'19"E</named-content>, 15 August 2006, M. Ponomarenko leg. (IBSS). Khabarovskii krai: 1♀, Pivan’, <named-content xmlns:xlink="http://www.w3.org/1999/xlink" content-type="dwc:verbatimCoordinates" xlink:type="simple">50°31'N, 137°04'E</named-content>, 18 July 2007, V. Dubatolov, A. Syachina leg. (IBSS). Jewish Autonomous Region: 1♀, Smidovichiskii distr., Zabelovskii reserve, 8–14 July 2001, A. Streltcov, P. Osipov leg. (IBSS). Primorskii krai: 4♂, 1♀, same locality, collecting time and collector as in holotype, gen. slide Yps.–63 (♀) MP; 2♂, 3♀, same locality as in holotype, 2 August 2003; 2♂, 2 km NW Partizansk, Frentzovka village vic., altitude 400 m, <named-content xmlns:xlink="http://www.w3.org/1999/xlink" content-type="dwc:verbatimCoordinates" xlink:type="simple">43°12'52"N, 133°01'27"E</named-content>, 4–5 August 2002, gen. slide Yps.–64 MP; 13♂, 10♀, Ussuriyskii distr., Gornotaezhnoe, <named-content xmlns:xlink="http://www.w3.org/1999/xlink" content-type="dwc:verbatimCoordinates" xlink:type="simple">43°41'42"N, 132°09'24"E</named-content>, 20 July, 1 September, 1 October 1994; 17, 22, 23 August, 10, 21, 22, 23 September 1995, gen. slide Yps.–66 (♂) MP; 2♂, 42 km W Ussuriisk, 4 km N Monakino, <named-content xmlns:xlink="http://www.w3.org/1999/xlink" content-type="dwc:verbatimCoordinates" xlink:type="simple">43°46'50"N, 131°26'29"E</named-content>, altitude 290 m, 23 April 2003; 1♀, 5 km E Nikolo-Lvovskoe village, <named-content xmlns:xlink="http://www.w3.org/1999/xlink" content-type="dwc:verbatimCoordinates" xlink:type="simple">43°52'16"N, 131°25'14"E</named-content>, altitude 174 m, 2 September 2002, gen. slide Yps.–67 MP; 1♂, 1♀, 29 km SE Ussuriisk, <named-content xmlns:xlink="http://www.w3.org/1999/xlink" content-type="dwc:verbatimCoordinates" xlink:type="simple">43°37'48"N, 132°13'44"E</named-content>, 25 August 2001, M. Ponomarenko leg.; 1♂, 4,5 km SE Okeanskaya, <named-content xmlns:xlink="http://www.w3.org/1999/xlink" content-type="dwc:verbatimCoordinates" xlink:type="simple">43°13'06"N, 132°03'26"E</named-content>, 16 September 1993, E. Beljaev leg.; 1♀, Chernigovskii distr., 42 km S Spassk-Dalnii, Gribnoe village vic., <named-content xmlns:xlink="http://www.w3.org/1999/xlink" content-type="dwc:verbatimCoordinates" xlink:type="simple">44°15'29"N, 132°44'51"E</named-content>, 25 August 1998, gen. slide Yps.–68 MP; 5♂, 4♀, Khasanskii distr., 14 km SW Slavyanka, Ryazanovka, <named-content xmlns:xlink="http://www.w3.org/1999/xlink" content-type="dwc:verbatimCoordinates" xlink:type="simple">42°47'36"N, 131°15'06"E</named-content>, 9–10 September 1992; 23 August 1997; 19, 20, 21 September; 22 October 2008; 16 <!--PageBreak-->August 2010; 5♂, 2♀, Gamov Peninsula, Srednyaya Inlet, <named-content xmlns:xlink="http://www.w3.org/1999/xlink" content-type="dwc:verbatimCoordinates" xlink:type="simple">42°35'18"N, 131°12'48"E</named-content>, 24 July 1997, 8, 9, 13, 14 August 2009; 1♂, Gamov Peninsula, Gorshkova Inlet, <named-content xmlns:xlink="http://www.w3.org/1999/xlink" content-type="dwc:verbatimCoordinates" xlink:type="simple">42°40'17"N, 131°12'48"E</named-content>, 30 August 1997, M. Ponomarenko leg. (IBSS).</p></tp:treatment-sec><tp:treatment-sec sec-type="Diagnosis"><title>Diagnosis.</title><p>The new species resembles <italic><tp:taxon-name>Ypsolopha leuconotella</tp:taxon-name></italic> (Snellen, 1884) in the genitalia of both sexes: in the male in the shape of the valva with parallel margins in the distal half, the gnathos with a wide, rounded median plate, the almost straight aedeagus with indistinct cornuti of less than half the length of the aedeagus; and in the female in the presence of a scobinate zone in the ductus bursae. The new species differs from <italic>leuconotella</italic> in the male genitalia in the narrower base of the valva, which is less than one-half its greatest width (in <italic>leuconotella</italic> equal to one-half of greatest width), the rounded emargination between the anterior lobes of the tegumen (in <italic>leuconotella</italic> the emargination between the anterior lobes of the tegumen is triangular) and the inflated basal part of the aedeagus (caecum) (aedeagus narrowed basally in <italic>leuconotella</italic>). The new species can also be separated in the female genitalia by a scobinate zone in the ductus bursae of slightly over one-half the ductus length (in <italic>leuconotella</italic> the ductus with scobinate inner surface except 1/10 just following antrum), and a large signum, longer than two-thirds of corpus bursae (in <italic>leuconotella</italic> slightly less than one-half of corpus bursae length).</p></tp:treatment-sec><tp:treatment-sec sec-type="Description"><title>Description.</title><p><bold>Adult</bold> (<xref ref-type="fig" rid="F1">Fig. 6</xref>).Frons and vertex covered by closely fitting greyish yellow scales. Occiput with appressed elongated scales mainly greyish yellow and speckled with dark before light tips. Antenna filiform; scape greyish yellow with light yellow pecten; each flagellomere with light yellow basal and dark brown distal half; ventrally ciliated. Labial palpus porrect and slightly curved upwards, terminally pointed; basal segment white; second segment basally white, with triangular greyish yellow ventral tuft, speckled with brown; third segment as long as second, dorsally white, ventrally dark brown with scattered white scales. Thorax and tegula brownish grey. Foreleg with white femur and tibia; each tarsomere with narrow white distal ring, irrorated with brown. Midleg with white femur, tibia, ventral side of first (basal) tarsomere and spurs, second and following tarsomeres speckled with brown, lighter laterally and with narrow white ring distally. Hindleg with white femur, tibia, basal tarsomere and spurs; 2nd–5th tarsomeres speckled with brown and with white ventral margin. Forewing length 7.5–8.0 mm (n = 6), wingspan 16.5–17.3 mm (n = 4), sub-trapezoidal, with falcate, obtuse apex and sinuate termen. Ground colour of forewing greyish yellow irrorated with brown and greyish scales; 1/6th of costal margin brown; large greyish brown spot on dorsal half at 1/4, wide oblique brown band from base of R1 to middle of dorsal margin, large semi-oval greyish brown spot at end of cell, smaller concolorous spot dorsad and distad of latter, dorsal margin of wing and tornus greyish brown, six indistinct small strokes on costal margin from middle to 7/8; fringe greyish yellow. Hindwing dark brownish grey, darker towards apex; fringe brownish grey basally and yellow distally.</p><p><bold>Male genitalia</bold> (<xref ref-type="fig" rid="F2">Fig. 12</xref>). Uncus equal to vinculum in width, with almost straight posterior margin; socii 2.3 times length of median plate of gnathos, with long setae, curved outwardly before pointed apices. Median plate of gnathos with parallel lateral margins, one-third width of uncus. Tegumen divided into pair of anteriorly angulate <!--PageBreak-->lobes, anterior margin with triangular median emargination, not exceeding 1/4 of tegumen length. Valva more or less obovate, distally rounded and considerably narrowed towards base, with almost straight costal margin and rounded saccular margin; costal and saccular area equal in width, reaching 4/5 length of valva. Vinculum band–like, laterally with small triangular plates; saccus tapering towards apex, almost as long as socii. Anellus setose and wider than basal part of valva. Aedeagus almost straight, with cylindrical apex; coecum slightly longer than 1/4 length of aedeagus, slightly inflated in proximal part and wider than distal part of aedeagus; two long cornuti less than one-half length of aedeagus, each with distal needle–like part, less 1/5 total length of cornutus.</p><p><bold>Female genitalia</bold> (<xref ref-type="fig" rid="F3">Fig. 14</xref>). Papilla analis semi-oval, ovipositor telescopic, intersegmental membrane between IX and VIII almost four times length of VIII. Apophysis posterior slender, slightly thickened anteriorly, 2.75 times length of apophysis anterior; apophysis anterior with Y–shaped base, its ventral branch extending lateroventrally along anterior margin of VIII. Segment VIII, its ventral sclerotization, ostium and antrum very similar to <italic><tp:taxon-name>Ypsolopha melanofuscella</tp:taxon-name></italic> sp. n. Ventral sclerotization of VIII with sinuous anterior margin, in distal 1/3 divided into pair of rounded lobes, bearing long setae on rounded apex. Ostium slightly wider than one-half of segment VIII; antrum cone–shaped, separated from ductus bursae by narrowing and ring–like colliculum concave inward dorsally, its ventral part as narrow band and dorsal one 3 times wider. Ductus bursae tubular, membranous, 1.7 times length of corpus bursae, dilated anteriorly; anterior part with dense minute scobinations on inner surface from 2/5 to 1/14 length of ductus. Bulla seminalis shorter than corpus bursae, with ductus seminalis 1/3 length of bulla seminalis, arising from ductus bursae just near colliculum. Corpus bursae ovate, membranous; signum large band–like, comparatively wide and long, more than 2/3 length of corpus bursae, with two transverse ridges.</p></tp:treatment-sec><tp:treatment-sec sec-type="Distribution"><title>Distribution.</title><p>Russia (south of Far East).</p></tp:treatment-sec><tp:treatment-sec sec-type="Etymology"><title>Etymology.</title><p>The species name, <italic>straminella</italic>, is derived from the Latin <italic>stramineus</italic>, meaning “straw”, or “pale yellow” and refers to the colour of the forewing of the new species.</p></tp:treatment-sec><tp:treatment-sec><!--Section generated to contain objects referenced in tp:taxon-treatment.--><fig id="F1" position="float" orientation="portrait"><label>Figures 1–6.</label><caption><p>Adults of <italic><tp:taxon-name>Ypsolopha</tp:taxon-name></italic> spp. <bold>1</bold> <italic><tp:taxon-name>Ypsolopha asperella</tp:taxon-name></italic>, lectotype, Russia <bold>1a</bold> ditto, labels <bold>2</bold> <italic><tp:taxon-name>Ypsolopha costibasella</tp:taxon-name></italic>, allolectotype, China (photo by Mr. George Nazareanu, MGAB) <bold>2a</bold> ditto, labels <bold>3</bold> <italic><tp:taxon-name>Ypsolopha nigrofasciata</tp:taxon-name></italic>, Russia <bold>4</bold> <italic><tp:taxon-name>Ypsolopha nigrimaculata</tp:taxon-name></italic>, Russia <bold>5</bold> <italic><tp:taxon-name>Ypsolopha melanofuscella</tp:taxon-name></italic> <bold>sp. n.</bold>, holotype, Russia <bold>6</bold> <italic><tp:taxon-name>Ypsolopha straminella</tp:taxon-name></italic> <bold>sp. n.</bold>, holotype, Russia.</p></caption><graphic xmlns:xlink="http://www.w3.org/1999/xlink" xlink:href="ZooKeys-289-025-g001.jpg" position="float" orientation="portrait" xlink:type="simple"/></fig><fig id="F2" position="float" orientation="portrait"><label>Figures 7–12.</label><caption><p>Male genitalia of <italic><tp:taxon-name>Ypsolopha</tp:taxon-name></italic> spp., ventral view. <bold>7</bold> <italic><tp:taxon-name>Ypsolopha asperella</tp:taxon-name></italic>, lectotype, Russia <bold>8 a–f</bold> <italic><tp:taxon-name>Ypsolopha asperella</tp:taxon-name></italic>, distal part of aedeagus: <bold>a</bold> lectotype, Irkutsk, South Siberia <bold>b</bold> specimen from Gornotaezhnoe, Russian Far East <bold>c</bold> specimen from Sankt-Petersburg, European part of Russia <bold>d</bold> specimen from Sakhalin, Russian Far East <bold>e</bold> specimen from Vitebsk, Belorussia <bold>f</bold> specimen from Anisimovka, Russian Far East <bold>9</bold> <italic><tp:taxon-name>Ypsolopha costibasella</tp:taxon-name></italic>, Russia <bold>10</bold> <italic><tp:taxon-name>Ypsolopha nigrofasciata</tp:taxon-name></italic>, Russia <bold>11</bold> <italic><tp:taxon-name>Ypsolopha melanofuscella</tp:taxon-name></italic> <bold>sp. n.</bold>, holotype, Russia <bold>12</bold> <italic><tp:taxon-name>Ypsolopha straminella</tp:taxon-name></italic> <bold>sp. n.</bold>, holotype, Russia. Aedeagus in lateral view. Scale 0,2 mm. <bold><italic>al</italic></bold> apical lobes <bold><italic>ad</italic></bold> apical denticles <bold><italic>pd</italic></bold> preapical denticles.</p></caption><graphic xmlns:xlink="http://www.w3.org/1999/xlink" xlink:href="ZooKeys-289-025-g002.jpg" position="float" orientation="portrait" xlink:type="simple"/></fig><fig id="F3" position="float" orientation="portrait"><label>Figures 13, 14.</label><caption><p>Female genitalia of <italic><tp:taxon-name>Ypsolopha</tp:taxon-name></italic> spp., ventral view. <bold>13</bold> <italic><tp:taxon-name>Ypsolopha melanofuscella</tp:taxon-name></italic> <bold>sp. n.</bold>, paratype, Russia <bold>14</bold> <italic><tp:taxon-name>Ypsolopha straminella</tp:taxon-name></italic> <bold>sp. n.</bold>, paratype, Russia. Scale 0,5 mm.</p></caption><graphic xmlns:xlink="http://www.w3.org/1999/xlink" xlink:href="ZooKeys-289-025-g003.jpg" position="float" orientation="portrait" xlink:type="simple"/></fig></tp:treatment-sec></tp:taxon-treatment>
